# Supplementary material for: Loss of ING3 in the Prostate Leads to Activation of DNA Damage Repair Markers
Source: Cancers (Basel). 2025 Mar 20;17(6):1037. doi: 10.3390/cancers17061037 (PMC11940784; doi:10.3390/cancers17061037)
Supplement: Supplementary file 1 [file cancers-17-01037-s001.zip]

Archive with 1 entries (1 files):
- cancers-3473949-supplementary.pdf
